# Supplementary material for: Bucky Ball Is a Novel Zebrafish Vasa ATPase Activator
Source: Biomolecules. 2021 Oct 13;11(10):1507. doi: 10.3390/biom11101507 (PMC8533965; doi:10.3390/biom11101507)
Supplement: Supplementary file 1 [file biomolecules-11-01507-s001.zip]

Archive with 1 entries (1 files):
- biomolecules-1406750-supplementary.pdf
